# Supplementary material for: Allosteric modulation of GPCR-induced β-arrestin trafficking and signaling by a synthetic intrabody
Source: Nat Commun. 2022 Aug 8;13:4634. doi: 10.1038/s41467-022-32386-x (PMC9360436; doi:10.1038/s41467-022-32386-x)
Supplement: Supplementary file 4 — Source Data [file 41467_2022_32386_MOESM4_ESM.zip]

Archive with 2 entries (2 files):
- Source Data.xlsx
- Source data-uncropped blot images and micrographs.pdf
