# Supplementary material for: Allosteric modulation of GPCR-induced β-arrestin trafficking and signaling by a synthetic intrabody
Source: Nat Commun. 2022 Aug 8;13:4634. doi: 10.1038/s41467-022-32386-x (PMC9360436; doi:10.1038/s41467-022-32386-x)
Supplement: Supplementary file 4 — Source Data [file 41467_2022_32386_MOESM4_ESM.zip › Source Data.xlsx]

## Sheet: Fig1d
Figure 1d
Limited Trypsin proteolysis- V2RWT v/s V2RT360-1/2
Gly-8 to Arg418 (48kDa)							Leu1 to Arg418 (47kDa)								Leu1 to Arg285 (32kDa)								Leu1 to Arg188 (21kDa)
Trysin: βarr1 1:25							Trysin: βarr1 1:25								Trysin: βarr1 1:25								Trysin: βarr1 1:25
	Set1	Set2	Set3	Set4				Set1	Set2	Set3	Set4					Set1	Set2	Set3	Set4					Set1	Set2	Set3	Set4
Apo	573.029	864.85	884.97	650.441			Apo	64.4284	64.7672	63.8245	44.1122				Apo	238.656	199.205	167.042	226.184				Apo	1.79233	25.809	12.0218	10.4527
V2RWT	100	100	100	100			V2RWT	100	100	100	100				V2RWT	100	100	100	100				V2RWT	100	100	100	100
V2RT360-1	229.062	452.122	429.014	367.629			V2RT360-1	217.272	181.68	166.027	157.804				V2RT360-1	203.602	162.882	165.138	197.628				V2RT360-1	35.2927	37.1886	34.0425	92.5769
V2RT360-2	78.7658	267.399	310.55	401.6			V2RT360-2	140.82	117.503	108.381	146.704				V2RT360-2	242.074	197.584	195.227	223.051				V2RT360-2	52.7331	57.3277	37.8517	70.0677
Trysin: βarr1 1:50							Trysin: βarr1 1:50								Trysin: βarr1 1:50								Trysin: βarr1 1:50
	Set1	Set2	Set3	Set4																				Set1	Set2	Set3	Set4
Apo	2747.28	2522.93	3270.7	860.587			Apo	56.0543	60.6017	75.303	79.9783				Apo	146.439	155.813	168.954	210.428				Apo	3.60434	2.6702	2.34799	4.23679
V2RWT	100	100	100	100			V2RWT	100	100	100	100				V2RWT	100	100	100	100				V2RWT	100	100	100	100
V2RT360-1	1287.74	1442.19	2615.39	788.492			V2RT360-1	135.675	140.321	159.943	162.366				V2RT360-1	188.919	151.993	220.221	235.809				V2RT360-1	13.3947	36.5636	53.0631	95.5073
V2RT360-2	378.08	741.901	2120.95	277.551			V2RT360-2	116.461	131.427	133.327	100.351				V2RT360-2	181.633	149.097	170.706	209.46				V2RT360-2	42.1699	41.0018	48.3971	62.7232

## Sheet: Fig2b
Figure 2b
Co-immunoprecipitation Fab30
Phosphopeptide:βarr1 10:1						Phosphopeptide:βarr1 50:1
	Apo	V2RppWT	V2RppT360-1	V2RppT360-2			Apo	V2RppWT	V2RppT360-1	V2RppT360-2
Set1	4.24284	100	23.3773	33.9228		Set1	0	100	68.2189	45.2668
Set2	15.6025	100	55.782	51.5619		Set2	1.53302	100	57.9039	59.8623
Set3	1.22811	100	33.4892	38.5429		Set3	0	100	44.8123	23.2371
Set4	1.64692	100	43.772	50.8905		Set4	0.875396	100	65.3232	54.9782
Set5	2.82629	100	74.4847	84.6299		Set5	3.43417	100	62.9417	63.7139
Set6	3.87066	100	90.9906	97.3647		Set6	1.89459	100	30.7703	36.3202
Set7	6.27848	100	69.8896	74.3674		Set7	1.64081	100	75.6948	86.1978
Set8	6.214	100	103.672	87.4848		Set8	8.99836	100	30.025	27.3766
						Set9	2.04644	100	27.0372	26.3638
						Set10	2.1139	100	82.4695	96.9281
						Set11	2.09852	100	104.162	89.3633
						Set12	6.04127	100	92.0907	89.2689
						Set13	9.10477	100	98.1981	94.8404

## Sheet: Fig2d
Figure 2d
Co-immunoprecipitation ScFv30
Phosphopeptide:βarr1 10:1						Phosphopeptide:βarr1 50:1
	Apo	V2RppWT	V2RppT360-1	V2RppT360-2			Apo	V2RppWT	V2RppT360-1	V2RppT360-2
Set1	0.850112	100	20.3065	19.8289		Set1	3.23627	100	46.9073	43.259
Set2	1.78568	100	10.7898	11.5779		Set2	2.19252	100	35.2723	29.7904
Set3	0.510682	100	41.0673	61.2444		Set3	0.422054	100	42.4121	36.9927
Set4	0.596515	100	21.3402	20.0096		Set4	1.16184	100	33.9447	24.3268
Set5	1.68857	100	53.8772	55.3553		Set5	7.60515	100	47.0806	38.1089
Set6	3.35272	100	48.2967	35.7903		Set6	2.63318	100	20.7791	19.3463
Set7	2.18689	100	40.0902	47.709		Set7	1.71133	100	54.6147	54.1765
Set8	1.52331	100	64.2326	66.482		Set8	9.3084	100	25.881	20.6955
						Set9	0.916348	100	14.4162	14.4633
						Set10	3.18366	100	74.8957	61.3695
						Set11	4.04449	100	74.5809	49.2282
						Set12	3.71228	100	66.1796	61.7037
						Set13	3.26412	100	67.7755	68.561

## Sheet: Fig4b 
Figure 4b
NanoBiT assay: Direct recruitment (Receptor-SmBiT and LgBiT-βarr1)
-log[AVP] (M)	Sm-V2RWT				Sm-V2RT360A
-6	100	100	100	100	62.4343	62.4338	57.5521	57.949
-7	100.155	96.8438	98.7988	97.0511	63.9254	62.007	57.845	57.5845
-7.5	95.2973	96.7964	97.6958	98.241	60.9192	60.7213	56.1957	54.9727
-8	85.4944	86.5901	97.127	98.8531	51.4044	50.797	53.0522	52.6239
-8.5	42.4471	44.9008	60.6456	70.2173	27.6401	26.999	27.4386	25.4943
-9	10.8085	11.8239	33.7688	33.0513	6.22049	6.35456	8.9687	8.62134
-9.5	3.12092	3.11405	12.8774	14.1442	1.53645	1.49116	3.09182	2.88524
-10	1.23236	1.19082	3.02978	3.73465	0.389448	0.558527	1.00993	1.1314
-11	0.586839	0.579603	1.0375	1.22769	0.224066	0.316147	0.441197	0.412669
-12	0.912268	1.10651	0.737626	0.588053	0.437462	0.405722	0.434303	0.371402
-13	0.565499	0.65864	0.606646	0.584614	0.288085	0.24238	0.534262	0.213212

## Sheet: Fig4d
Figure 4d
NanoBiT assay: Receptor+SmBiT-βarr1 and LgBiT-CAAX
log(AVP)	V2RWT + Sm-βarr1 + Lg-CAAX				V2R360 + Sm-βarr1 + Lg-CAAX
-6	100	100	100	100	86.21	87.71	88.95	108.77
-7	99.62	99.41	98.49	96.51	85.08	85.96	87.97	107.22
-7.5	96.3	98.02	90.9	82.92	81.69	83.37	88.38	101.34
-8	85.04	93.15	71.93	71.5	73.98	76.05	70.22	87.13
-8.5	44.83	60.53	32.91	23.2	40.26	48.32	35.91	26.53
-9	18.92	23.65	11.12	8.65	18.62	17.33	10.23	8.16
-9.5	6.84	7.39	3.94	4	6.38	6.35	3.36	3.62
-10	4.89	4.79	2.46	2.98	4.05	3.79	1.85	3.15
-11	3.53	3.67	2.13	1.93	2.81	2.25	1.7	2.47
-12	3.28	3.45	1.49	1.72	2.45	2.26	1.15	1.86
-13	3.21	3.52	1.61	1.55	2.39	2.59	1.46	1.75

## Sheet: Fig5b
Figure 5b
NanoBiT assay: SmBiT-βarr1 and LgBiT-Ib30
log(AVP)	pcDNA+Ib30				V2R360+Ib30				V2R_WT+Ib30
Date of expt	16-03	17-03	22-03	24-03	16-03	17-03	22-03	24-03	16-03	17-03	22-03	24-03
-6	0.96	0.98	0.98	0.98	3.41	4.84	3.42	3.88	2.83	3.99	3.78	3.84
-7	0.98	1.03	0.93	1	3.72	4.7	3.31	3.91	2.95	3.7	3.62	3.7
-7.5	0.98	0.99	0.97	1	3.6	4.71	3.24	3.91	2.91	3.56	3.64	3.7
-8	1.02	1.01	0.99	1.03	2.99	3.68	3.18	3.45	2.48	2.93	3.47	3.49
-8.5	0.93	1.04	0.95	1.01	1.9	1.62	2.68	1.92	1.75	1.51	3.61	1.91
-9	0.95	1.02	0.92	1.01	1.31	1.1	1.76	1.85	1.19	1.09	1.87	1.83
-9.5	0.98	1.01	0.98	0.99	1.06	1.02	1.1	1.03	1.05	1.02	1.17	1.07
-10	0.94	1	0.91	1.01	1.05	1.01	1.34	1.03	1.02	0.99	1.06	1.01
-11	0.98	1.01	0.97	0.98	1	1.02	0.95	0.99	1.04	0.95	1.02	0.98
-12	1	1	1	1	1	1	1	1	1	1	1	1

## Sheet: Fig5d
	Figure 5d
Confocal imaging: Line scan analysis
Distance (Pixel)	βarr1-mCherry	Ib30-mYFP				Distance (Pixel)	βarr1-mCherry	Ib30-mYFP
0	0.694	0				0	58.694	35.679
1	6.278	0				1	79.611	49.369
2	28.111	31.758				2	149.25	83.717
3	97.056	110.916				3	206.111	130.901
4	151.861	143.9				4	148.667	120.221
5	98.25	94.322				5	145.5	115.149
6	29.361	66.312				6	180	142.337
7	30.889	53.323				7	134	113.845
8	43.444	50.486				8	60	55.704
9	54.139	59.905				9	42.111	42.51
10	69.528	58.5				10	48.611	45.472
11	53.889	53.517				11	46.333	46.21
12	25.611	45.842				12	47.083	40.655
13	30.75	61.061				13	35.667	44.079
14	37.167	68.25				14	30	41.655
15	23.528	61.354				15	32.222	29.91
16	55.306	67.348				16	19.528	24.95
17	51.694	65.079				17	22	23.014
18	36.778	57.914				18	30.306	24.812
19	59.972	64.018				19	41.222	33.386
20	119.583	70.007				20	38.583	37.918
21	147.722	74.634				21	30.222	39.913
22	163.861	89.188				22	33	40.915
23	125.917	116.44				23	39	38.3
24	77.333	111.109				24	45.917	35.476
25	49.778	63.208				25	86.889	50.205
26	10.028	19.844				26	190.75	102.357
27	0.139	3.344				27	216.333	162.891
28	0	0.469				28	207.778	186.996
29	0	0				29	242.5	214.974
30	0	0				30	207.694	184.883
						31	130	106.474
						32	83.75	50.981
						33	69.278	34.28
						34	76.417	28.619
						35	55	30.084

## Sheet: Fig5f
	Figure 5f
Confocal imaging: Manual scoring
Tme:1-8min					Tme:9-30min
	Surface	Internalized				Surface	Internalized
V2RWT	83.67	3.4			V2RWT	15.35	72.1
V2RWT+Ib30	88.82	4.7			V2RWT+Ib30	12.23	78.3
V2RT360A	48.05	0			V2RT360A	33.88	1.4
V2RT360A+Ib30	51.26	0			V2RT360A+Ib30	35.22	30.8

## Sheet: Fig6b
Figur 6b
BRET assay: Receptor+ βarr1-R-Luc + rGFP-FYVE
Log(AVP)	V2R WT+IB ctrl			V2R WT+IB 30			V2R 360+IB ctrl			V2R 360+IB 30
-12	0.102	0.073667	0.078	0.200333	0.169667	0.168333	0.075667	0.067	0.069333	0.089667	0.071667	0.077
-11	0.141667	0.077	0.082833	0.259833	0.173333	0.1855	0.081333	0.068667	0.070833	0.114333	0.072667	0.077667
-10	0.182667	0.083	0.0935	0.301833	0.180833	0.192333	0.084333	0.069167	0.072833	0.148333	0.0775	0.089167
-9	0.327	0.126833	0.1465	0.459833	0.238167	0.2545	0.106167	0.074833	0.078	0.245333	0.111	0.134
-8	0.573333	0.412667	0.438167	0.717833	0.558	0.5785	0.156	0.1225	0.129333	0.451333	0.357833	0.38
-7	0.550667	0.4705	0.556667	0.773667	0.690167	0.783833	0.1645	0.138833	0.157333	0.517	0.4775	0.533667
-6	0.530667	0.507333	0.561667	0.761667	0.757333	0.822	0.176	0.146	0.16	0.526333	0.500667	0.579667

## Sheet: Fig6c
	Figure 6c
BRET assay: Receptor+ βarr1-R-Luc + rGFP-FYVE (ΔBRET)
	V2RWT+Ib-CTL	V2RWT+Ib30	V2RT360A+Ib-CTL	V2RT360A+Ib30
Set1	0.428667	0.561334	0.100333	0.436666
Set2	0.433666	0.587666	0.079	0.429
Set3	0.483667	0.653667	0.090667	0.502667

[truncated: 14 more sheets: Fig6e, Fig6f, Fig7, Fig8b, Fig8c, Fig9b, Fig9c, Fig9d, Fig9e, FigS1, FigS2, FigS4, FigS5, FigS6]
